# Supplementary material for: Improved Light Harvesting of Fiber-Shaped Dye-Sensitized Solar Cells by Using a Bacteriophage Doping Method
Source: Nanomaterials (Basel). 2021 Dec 17;11(12):3421. doi: 10.3390/nano11123421 (PMC8705857; doi:10.3390/nano11123421)
Supplement: Supplementary file 1 [file nanomaterials-11-03421-s001.zip]

Archive with 1 entries (1 files):
- nanomaterials-1504876-supplementary.pdf
